# Supplementary material for: GP IIb/IIIa Receptor Inhibitors in Mechanically Ventilated Patients with Cardiogenic Shock due to Myocardial Infarction in the Era of Potent P2Y12 Receptor Antagonists
Source: J Clin Med. 2022 Dec 14;11(24):7426. doi: 10.3390/jcm11247426 (PMC9783576; doi:10.3390/jcm11247426)
Supplement: Supplementary file 1 [file jcm-11-07426-s001.zip]

Archive with 1 entries (1 files):
- jcm-2040751-supplementary.pdf
